# Supplementary material for: Preliminary insights into the impact of primary radiochemotherapy on the salivary microbiome in head and neck squamous cell carcinoma
Source: Sci Rep. 2020 Oct 6;10:16582. doi: 10.1038/s41598-020-73515-0 (PMC7538973; doi:10.1038/s41598-020-73515-0)
Supplement: Supplementary file 1 — Supplementary file1 [file 41598_2020_73515_MOESM1_ESM.xlsx]

## Sheet: RSVtable_archaea
Supplementary Dataset: OTU Table. SSC refers to tumour patient, H to healthy control and RCHT to samples after radiochemotherapy.
Taxonomy	H16	H17	H19	SCC01	SCC04	SCC07	SCC10	SCC1a	SCC2a	SCC6a	SCC7a	SCC8a	SCC9a	SCC10a	SCC12a	SCC2RCHT	SCC5RCHT	SCC6RCHT	SCC7RCHT	SCC16RCHT
D_0__Archaea;D_1__Diapherotrites;D_2__Micrarchaeia;D_3__uncultured archaeon;D_4__;D_5__;D_6__;D_7__;D_8__;D_9__;D_10__;D_11__;D_12__;D_13__;D_14__	0	0	0	0	0	0	0	0	0	0	0	0	0	0	0	0	0	0	0	5
D_0__Archaea;D_1__Euryarchaeota;D_2__Methanobacteria;D_3__Methanobacteriales;D_4__Methanobacteriaceae;D_5__Methanobrevibacter	0	0	83	0	0	0	0	0	10351	0	0	0	0	0	0	0	0	0	0	0
D_0__Archaea;D_1__Euryarchaeota;D_2__Methanobacteria;D_3__Methanobacteriales;D_4__Methanobacteriaceae;D_5__Methanobrevibacter	0	0	0	6957	0	0	0	0	0	0	0	0	0	0	0	0	0	0	0	0
D_0__Archaea;D_1__Euryarchaeota;D_2__Methanobacteria;D_3__Methanobacteriales;D_4__Methanobacteriaceae;D_5__Methanobrevibacter	0	0	0	0	0	0	0	0	3018	0	0	0	0	0	0	0	0	0	0	0
D_0__Archaea;D_1__Euryarchaeota;D_2__Methanobacteria;D_3__Methanobacteriales;D_4__Methanobacteriaceae;D_5__Methanobrevibacter	0	0	0	0	0	0	0	0	1443	0	0	0	0	0	0	0	0	0	0	0
D_0__Archaea;D_1__Euryarchaeota;D_2__Methanobacteria;D_3__Methanobacteriales;D_4__Methanobacteriaceae;D_5__Methanobrevibacter	0	0	0	0	0	0	0	0	147	0	0	0	0	0	0	0	0	0	0	0
D_0__Archaea;D_1__Euryarchaeota;D_2__Methanobacteria;D_3__Methanobacteriales;D_4__Methanobacteriaceae;D_5__Methanobrevibacter	0	0	0	0	0	0	0	0	125	0	0	0	0	0	0	0	0	0	0	0
D_0__Archaea;D_1__Euryarchaeota;D_2__Methanobacteria;D_3__Methanobacteriales;D_4__Methanobacteriaceae;D_5__Methanobrevibacter	0	0	0	0	0	0	0	0	0	0	0	0	0	0	0	0	0	0	0	0
D_0__Archaea;D_1__Euryarchaeota;D_2__Methanobacteria;D_3__Methanobacteriales;D_4__Methanobacteriaceae;D_5__Methanobrevibacter	0	0	0	0	32	0	0	0	0	0	0	0	0	0	0	0	0	0	0	0
D_0__Archaea;D_1__Euryarchaeota;D_2__Methanobacteria;D_3__Methanobacteriales;D_4__Methanobacteriaceae;D_5__Methanobrevibacter	0	0	0	0	0	0	0	0	0	0	0	0	0	0	0	0	0	0	0	0
D_0__Archaea;D_1__Euryarchaeota;D_2__Methanobacteria;D_3__Methanobacteriales;D_4__Methanobacteriaceae;D_5__Methanobrevibacter	0	0	0	0	0	0	14	0	0	0	0	0	0	0	0	0	0	0	0	0
D_0__Archaea;D_1__Euryarchaeota;D_2__Methanobacteria;D_3__Methanobacteriales;D_4__Methanobacteriaceae;D_5__Methanobrevibacter	0	0	0	0	0	0	0	0	0	0	0	6	0	5	0	0	0	0	0	0
D_0__Archaea;D_1__Euryarchaeota;D_2__Methanobacteria;D_3__Methanobacteriales;D_4__Methanobacteriaceae;D_5__Methanobrevibacter	0	0	0	0	0	0	0	0	0	0	0	0	0	0	0	0	0	0	0	0
D_0__Archaea;D_1__Euryarchaeota;D_2__Methanobacteria;D_3__Methanobacteriales;D_4__Methanobacteriaceae;D_5__Methanobrevibacter	0	0	0	0	0	0	0	0	0	0	0	0	0	0	0	0	0	0	2	0
D_0__Archaea;D_1__Euryarchaeota;D_2__Methanobacteria;D_3__Methanobacteriales;D_4__Methanobacteriaceae;D_5__Methanobrevibacter;D_6__Methanobrevibacter oralis;D_7__;D_8__;D_9__;D_10__;D_11__;D_12__;D_13__;D_14__	45448	2088	0	0	36967	28414	0	0	10237	35	0	0	0	0	0	0	0	183	0	0
D_0__Archaea;D_1__Euryarchaeota;D_2__Methanobacteria;D_3__Methanobacteriales;D_4__Methanobacteriaceae;D_5__Methanobrevibacter;D_6__Methanobrevibacter oralis;D_7__;D_8__;D_9__;D_10__;D_11__;D_12__;D_13__;D_14__	0	32287	0	0	0	20088	0	0	0	0	0	0	0	0	0	0	0	0	0	0
D_0__Archaea;D_1__Euryarchaeota;D_2__Methanobacteria;D_3__Methanobacteriales;D_4__Methanobacteriaceae;D_5__Methanobrevibacter;D_6__Methanobrevibacter oralis;D_7__;D_8__;D_9__;D_10__;D_11__;D_12__;D_13__;D_14__	0	0	0	0	14988	0	0	0	0	0	0	0	0	0	0	0	0	73	0	0
D_0__Archaea;D_1__Euryarchaeota;D_2__Methanobacteria;D_3__Methanobacteriales;D_4__Methanobacteriaceae;D_5__Methanobrevibacter;D_6__Methanobrevibacter oralis;D_7__;D_8__;D_9__;D_10__;D_11__;D_12__;D_13__;D_14__	1630	0	0	0	0	0	0	0	0	0	0	0	0	0	0	0	0	0	0	0
D_0__Archaea;D_1__Euryarchaeota;D_2__Methanobacteria;D_3__Methanobacteriales;D_4__Methanobacteriaceae;D_5__Methanobrevibacter;D_6__Methanobrevibacter oralis;D_7__;D_8__;D_9__;D_10__;D_11__;D_12__;D_13__;D_14__	0	0	0	0	0	0	0	0	1514	0	0	0	0	0	0	0	0	0	0	0
D_0__Archaea;D_1__Euryarchaeota;D_2__Methanobacteria;D_3__Methanobacteriales;D_4__Methanobacteriaceae;D_5__Methanobrevibacter;D_6__Methanobrevibacter oralis;D_7__;D_8__;D_9__;D_10__;D_11__;D_12__;D_13__;D_14__	1133	0	0	0	0	0	0	0	0	0	0	0	0	0	0	0	0	0	0	0
D_0__Archaea;D_1__Euryarchaeota;D_2__Methanobacteria;D_3__Methanobacteriales;D_4__Methanobacteriaceae;D_5__Methanobrevibacter;D_6__Methanobrevibacter oralis;D_7__;D_8__;D_9__;D_10__;D_11__;D_12__;D_13__;D_14__	907	0	0	0	0	0	0	0	0	0	0	0	0	0	0	0	0	0	0	0
D_0__Archaea;D_1__Euryarchaeota;D_2__Methanobacteria;D_3__Methanobacteriales;D_4__Methanobacteriaceae;D_5__Methanobrevibacter;D_6__Methanobrevibacter oralis;D_7__;D_8__;D_9__;D_10__;D_11__;D_12__;D_13__;D_14__	612	0	0	0	0	0	0	0	0	0	0	0	0	0	0	0	0	0	0	0
D_0__Archaea;D_1__Euryarchaeota;D_2__Methanobacteria;D_3__Methanobacteriales;D_4__Methanobacteriaceae;D_5__Methanobrevibacter;D_6__Methanobrevibacter oralis;D_7__;D_8__;D_9__;D_10__;D_11__;D_12__;D_13__;D_14__	0	0	0	0	0	0	0	0	0	0	0	0	0	0	0	608	0	0	0	0
D_0__Archaea;D_1__Euryarchaeota;D_2__Methanobacteria;D_3__Methanobacteriales;D_4__Methanobacteriaceae;D_5__Methanobrevibacter;D_6__Methanobrevibacter oralis;D_7__;D_8__;D_9__;D_10__;D_11__;D_12__;D_13__;D_14__	0	0	0	0	593	0	0	0	0	0	0	0	0	0	0	0	0	0	0	0
D_0__Archaea;D_1__Euryarchaeota;D_2__Methanobacteria;D_3__Methanobacteriales;D_4__Methanobacteriaceae;D_5__Methanobrevibacter;D_6__Methanobrevibacter oralis;D_7__;D_8__;D_9__;D_10__;D_11__;D_12__;D_13__;D_14__	0	578	0	0	0	0	0	0	0	0	0	0	0	0	0	0	0	0	0	0
D_0__Archaea;D_1__Euryarchaeota;D_2__Methanobacteria;D_3__Methanobacteriales;D_4__Methanobacteriaceae;D_5__Methanobrevibacter;D_6__Methanobrevibacter oralis;D_7__;D_8__;D_9__;D_10__;D_11__;D_12__;D_13__;D_14__	258	0	0	0	0	0	0	0	0	0	0	0	0	0	0	0	0	0	0	0
D_0__Archaea;D_1__Euryarchaeota;D_2__Methanobacteria;D_3__Methanobacteriales;D_4__Methanobacteriaceae;D_5__Methanobrevibacter;D_6__Methanobrevibacter oralis;D_7__;D_8__;D_9__;D_10__;D_11__;D_12__;D_13__;D_14__	0	0	0	0	0	0	0	0	251	0	0	0	0	0	0	0	0	0	0	0
D_0__Archaea;D_1__Euryarchaeota;D_2__Methanobacteria;D_3__Methanobacteriales;D_4__Methanobacteriaceae;D_5__Methanobrevibacter;D_6__Methanobrevibacter oralis;D_7__;D_8__;D_9__;D_10__;D_11__;D_12__;D_13__;D_14__	0	0	0	0	0	0	0	0	0	0	0	0	0	0	0	241	0	0	0	0
D_0__Archaea;D_1__Euryarchaeota;D_2__Methanobacteria;D_3__Methanobacteriales;D_4__Methanobacteriaceae;D_5__Methanobrevibacter;D_6__Methanobrevibacter oralis;D_7__;D_8__;D_9__;D_10__;D_11__;D_12__;D_13__;D_14__	238	0	0	0	0	0	0	0	0	0	0	0	0	0	0	0	0	0	0	0
D_0__Archaea;D_1__Euryarchaeota;D_2__Methanobacteria;D_3__Methanobacteriales;D_4__Methanobacteriaceae;D_5__Methanobrevibacter;D_6__Methanobrevibacter oralis;D_7__;D_8__;D_9__;D_10__;D_11__;D_12__;D_13__;D_14__	0	143	0	0	0	0	0	0	0	0	0	0	0	0	0	0	0	0	0	0
D_0__Archaea;D_1__Euryarchaeota;D_2__Methanobacteria;D_3__Methanobacteriales;D_4__Methanobacteriaceae;D_5__Methanobrevibacter;D_6__Methanobrevibacter oralis;D_7__;D_8__;D_9__;D_10__;D_11__;D_12__;D_13__;D_14__	109	0	0	0	0	0	0	0	0	0	0	0	0	0	0	0	0	0	0	0
D_0__Archaea;D_1__Euryarchaeota;D_2__Methanobacteria;D_3__Methanobacteriales;D_4__Methanobacteriaceae;D_5__Methanobrevibacter;D_6__Methanobrevibacter oralis;D_7__;D_8__;D_9__;D_10__;D_11__;D_12__;D_13__;D_14__	68	0	0	0	0	0	0	0	0	0	0	0	0	0	0	0	0	0	0	0
D_0__Archaea;D_1__Euryarchaeota;D_2__Methanobacteria;D_3__Methanobacteriales;D_4__Methanobacteriaceae;D_5__Methanobrevibacter;D_6__Methanobrevibacter oralis;D_7__;D_8__;D_9__;D_10__;D_11__;D_12__;D_13__;D_14__	42	0	0	0	0	0	0	0	13	0	0	0	0	0	0	0	0	0	0	0
D_0__Archaea;D_1__Euryarchaeota;D_2__Methanobacteria;D_3__Methanobacteriales;D_4__Methanobacteriaceae;D_5__Methanobrevibacter;D_6__Methanobrevibacter oralis;D_7__;D_8__;D_9__;D_10__;D_11__;D_12__;D_13__;D_14__	31	0	0	0	0	0	0	0	0	0	0	0	0	0	0	0	0	0	0	0
D_0__Archaea;D_1__Euryarchaeota;D_2__Methanobacteria;D_3__Methanobacteriales;D_4__Methanobacteriaceae;D_5__Methanobrevibacter;D_6__Methanobrevibacter oralis;D_7__;D_8__;D_9__;D_10__;D_11__;D_12__;D_13__;D_14__	0	0	0	0	8	0	0	0	0	0	0	0	0	0	0	0	0	0	0	0
D_0__Archaea;D_1__Euryarchaeota;D_2__Methanobacteria;D_3__Methanobacteriales;D_4__Methanobacteriaceae;D_5__Methanobrevibacter;D_6__Methanobrevibacter smithii TS146C;D_7__;D_8__;D_9__;D_10__;D_11__;D_12__;D_13__;D_14__	0	0	0	0	0	0	0	0	0	0	0	0	2	0	0	0	0	0	0	0
D_0__Archaea;D_1__Euryarchaeota;D_2__Methanobacteria;D_3__Methanobacteriales;D_4__Methanobacteriaceae;D_5__Methanosphaera	0	0	0	0	0	0	0	0	0	0	0	0	0	0	0	0	0	0	0	0
D_0__Archaea;D_1__Euryarchaeota;D_2__Methanobacteria;D_3__Methanobacteriales;D_4__Methanobacteriaceae;D_5__Methanosphaera;D_6__uncultured methanogenic archaeon;D_7__;D_8__;D_9__;D_10__;D_11__;D_12__;D_13__;D_14__	0	0	0	0	0	0	0	0	0	0	0	0	0	0	9	0	0	0	0	0
D_0__Archaea;D_1__Nanoarchaeaeota;D_2__Woesearchaeia;D_3__uncultured archaeon;D_4__;D_5__;D_6__;D_7__;D_8__;D_9__;D_10__;D_11__;D_12__;D_13__;D_14__	0	12971	0	0	0	0	0	0	0	0	0	0	0	0	0	0	0	0	0	0
D_0__Archaea;D_1__Nanoarchaeaeota;D_2__Woesearchaeia;D_3__uncultured euryarchaeote;D_4__;D_5__;D_6__;D_7__;D_8__;D_9__;D_10__;D_11__;D_12__;D_13__;D_14__	0	12	0	0	0	0	0	0	0	0	0	0	0	0	0	0	0	0	0	0
D_0__Archaea;D_1__Thaumarchaeota;D_2__Nitrososphaeria;D_3__Nitrosopumilales;D_4__Nitrosopumilaceae;D_5__Candidatus Nitrosoarchaeum	0	0	0	0	0	0	0	0	0	7444	27	8	0	0	0	0	0	0	0	0
D_0__Archaea;D_1__Thaumarchaeota;D_2__Nitrososphaeria;D_3__Nitrosopumilales;D_4__Nitrosopumilaceae;D_5__Candidatus Nitrosoarchaeum	0	0	0	0	0	0	0	0	0	187	0	0	0	0	0	0	0	0	0	0
D_0__Archaea;D_1__Thaumarchaeota;D_2__Nitrososphaeria;D_3__Nitrosopumilales;D_4__Nitrosopumilaceae;D_5__Candidatus Nitrosoarchaeum;D_6__uncultured crenarchaeote;D_7__;D_8__;D_9__;D_10__;D_11__;D_12__;D_13__;D_14__	0	0	0	0	0	0	0	0	0	264	0	0	0	0	0	0	0	0	0	0
Unassigned	0	0	0	0	0	0	0	18	0	0	0	0	0	0	0	0	0	0	0	0
Unassigned	0	0	0	0	0	0	0	0	0	0	0	0	0	0	0	0	6	0	0	0
