# Supplementary material for: Preliminary insights into the impact of primary radiochemotherapy on the salivary microbiome in head and neck squamous cell carcinoma
Source: Sci Rep. 2020 Oct 6;10:16582. doi: 10.1038/s41598-020-73515-0 (PMC7538973; doi:10.1038/s41598-020-73515-0)
Supplement: Supplementary file 5 — Supplementary file5 [file 41598_2020_73515_MOESM5_ESM.xlsx]

## Sheet: Tabelle1
Supplementary Table 1: Characteristics of the study population. Information about age, sex, therapy, tumor localisation, smoker, alcohol consumption, stage of disease, HPV are provided as well as tumor size, lymph node metastasis, distant metastasis and stage of diseases according to TNM classification. (sd=standard deviation)
No.	sample ID	Group	Age (years)	Sex	Samples after Chemoradiation	Therapy between samplings	Smoker	Alcohol consumption	Tumour localisation	Tumour size	Lymph nodes metastasis	Distant metastasis (M stage)	HPV	Stage of disease	Study
				(m=male,f=female)						(T stage)	(N stage)
1	SCC1a	patient	63	m	yes	antibiotics, nytatin	no	never	oropharynx	2	1	0	positive	3	this study
2	SCC2a	patient	50	f	yes	antibiotics, nytatin	no	occasional	oropharynx	4	2c	0	negative	4	this study
3	SCC3a	patient	60	m	no	n.a.	yes	daily	hypopharynx	1	1	0	negative	4	this study
4	SCC4a	patient	58	m	yes	no	no	never	larynx	3	1	0	negative	3	this study
5	SCC5a	patient	55	m	yes	antibiotics, nytatin	no	never	epipharynx	3	2b	0	negative	4	this study
6	SCC6a	patient	66	m	yes	antibiotics	no	occasional	oropharynx	4a	2c	0	negative	4	this study
7	SCC7a	patient	60	m	yes	antibiotics, nytatin	no	occasional	larynx	3	2b	0	negative	4	this study
8	SCC8a	patient	69	f	no	n.a.	no	never	oropharynx	2	2b	0	positive	4	this study
9	SCC9a	patient	63	m	no	n.a.	no	never	oral cavity	3p	0	0	negative	3	this study
10	SCC10a	patient	55	m	no	n.a.	yes	daily	oro/hypopharynx	4	2	0	negative	4	this study
11	SCC11a	patient	71	m	yes	antibiotics, nytatin	no	occasional	CUP	n.a.	3	0	negative	4	this study
12	SCC12a	patient	49	m	yes	antibiotics, nytatin	yes	occasional	oropharynx	3	0	0	negative	3	this study
13	SCC13a	patient	66	f	no	n.a.	no	occasional	oropharynx	3	2b	0	positive	4	this study
14	SCC14a	patient	56	f	no	n.a.	no	n/a	oropharynx	4a	1	0	negative	4	this study
15	SCC15a	patient	60	m	no	n.a.	no	never	larynx	4	2b	0	negative	4	this study
16	SCC16a	patient	64	m	yes	antibiotics	no	occasional	oropharynx	1	2b	0	positive	4	this study
17	SCC17a	patient	55	m	yes	antibiotics, nytatin	yes	daily	oropharynx	2	2b	0	negative	4	this study
18	SCC18a	patient	47	m	yes	antibiotics, nytatin	yes	occasional	oropharynx	4	3	1	negative	4	this study
19	SCC19a	patient	68	m	no	n.a.	no	daily	hypopharynx	4	2b	0	negative	4	this study
20	SCC20a	patient	48	m	no	n.a.	no	n/a	oropharynx	3	2b	0	negative	4	this study
21	SCC01	patient	54	m	no	n.a.	yes	occasional	oropharynx	4b	3	0	negative	4	Wolf et al., 2017
22	SCC02	patient	68	m	no	n.a.	no	never	oropharynx	1	2b	0	positive	4	Wolf et al., 2017
23	SCC04	patient	57	m	no	n.a.	yes	daily	oral cavity	4a	2b	0	negative	4	Wolf et al., 2017
24	SCC05	patient	54	m	no	n.a.	no	occasional	oropharynx	1	0	0	negative	1	Wolf et al., 2017
25	SCC06	patient	64	m	no	n.a.	yes	occasional	oral cavity	2	2c	0	negative	4	Wolf et al., 2017
26	SCC07	patient	61	m	no	n.a.	yes	daily	oral cavity	2	2c	0	negative	4	Wolf et al., 2017
27	SCC08	patient	55	f	no	n.a.	yes	occasional	oral cavity	1	0	0	negative	1	Wolf et al., 2017
28	SCC09	patient	67	m	no	n.a.	yes	daily	oropharynx	4a	2c	0	negative	4	Wolf et al., 2017
29	SCC10	patient	64	m	no	n.a.	no	occasional	oropharynx	4a	2b	0	positive	4	Wolf et al., 2017
30	SCC11	patient	53	m	no	n.a.	yes	daily	oropharynx	4a	2b	0	negative	4	Wolf et al., 2017
31	SCC12	patient	80	m	no	n.a.	no	occasional	oropharynx	1	1	0	positive	3	Wolf et al., 2017
32	H15	control	66	m	n.a.	n.a.	no	occasional	n.a.	n.a.	n.a.	n.a.	n.a.	n.a.	Wolf et al., 2017
33	H16	control	59	m	n.a.	n.a.	no	never	n.a.	n.a.	n.a.	n.a.	n.a.	n.a.	Wolf et al., 2017
34	H17	control	68	m	n.a.	n.a.	no	never	n.a.	n.a.	n.a.	n.a.	n.a.	n.a.	Wolf et al., 2017
35	H18	control	55	f	n.a.	n.a.	yes	occasional	n.a.	n.a.	n.a.	n.a.	n.a.	n.a.	Wolf et al., 2017
36	H19	control	53	m	n.a.	n.a.	no	occasional	n.a.	n.a.	n.a.	n.a.	n.a.	n.a.	Wolf et al., 2017
37	H20	control	43	m	n.a.	n.a.	no	occasional	n.a.	n.a.	n.a.	n.a.	n.a.	n.a.	Wolf et al., 2017
38	H21	control	29	m	n.a.	n.a.	no	occasional	n.a.	n.a.	n.a.	n.a.	n.a.	n.a.	Wolf et al., 2017
39	H22	control	60	m	n.a.	n.a.	no	occasional	n.a.	n.a.	n.a.	n.a.	n.a.	n.a.	Wolf et al., 2017
40	H23	control	31	m	n.a.	n.a.	no	occasional	n.a.	n.a.	n.a.	n.a.	n.a.	n.a.	Wolf et al., 2017
41	H24	control	31	m	n.a.	n.a.	no	occasional	n.a.	n.a.	n.a.	n.a.	n.a.	n.a.	Wolf et al., 2017
42	H25	control	31	m	n.a.	n.a.	no	occasional	n.a.	n.a.	n.a.	n.a.	n.a.	n.a.	Wolf et al., 2017
Total
Patients		n=31	mean ± sd 60 ± 7.5	m=26,f=5			yes=12 no=19	never=7 occasional=14 daily=8 n.a.=2	oropharynx=18 hypopharynx=3 epipharynx=1 larynx=3 CUP=1 oral cavity=5				negative=24 positive=7
Control		n =11	mean ± sd 47.8 ± 15.2	m=10, f=1			yes=1 no=10	never=2 occasional=9
Overall		n =42	mean ± sd 56.8 ± 11.3	m=36, f=6			yes=13 no=29	never=9 occasional=23daily=8 n.a.=2
